# Supplementary material for: The co-inhibitory receptor TIGIT promotes tissue-protective functions in T cells
Source: Nat Immunol. 2025 Oct 15;26(11):2074–85. doi: 10.1038/s41590-025-02300-w (PMC12571903; doi:10.1038/s41590-025-02300-w)
Supplement: Supplementary file 3 — Statistical source data and P values. [file 41590_2025_2300_MOESM3_ESM.xlsx]

## Sheet: Figure 1
Panetti et al. Manuscript NI-A39159, "The co-inhibitory receptor TIGIT promotes tissue protective functions in T cells”
Figure 1A	TIGIT KO										Figure 1B	TIGIT KO										Figure 1C	TIGIT KO					Figure 1D	TIGIT KO
AST (U/l)					ALT (U/l)						EB Kidney (ng/ml)					EB Lung (ng/ml)						Cas3 (%)						CD4+ IFNg (%)			CD8+ IFNg (%)
Naive WT	Naive KO	LCMV WT	LCMV KO		Naive WT	Naive KO	LCMV WT	LCMV KO			Naive WT	Naive KO	LCMV WT	LCMV KO		Naive WT	Naive KO	LCMV WT	LCMV KO			Naive WT	Naive KO	LCMV WT	LCMV KO			LCMV WT	LCMV KO		LCMV WT	LCMV KO
37	55	432	193		10	34	240	83			29.3949	38.5843	50.6292	113.89		18.127	15.5449	62.5449	145.594			0.009	0.018	0.947	1.88			3.26	5.32		6.94	6.49
53	188	116	354		13	111	24	141			34.1897	41.2315	45.3503	113.379		13.3304	19.2025	68.9493	73.6469			0.006	0.027	0.531	2.028			2.62	4.7		4.8	7.29
97	61	137	422		14	16	77	317			44.4664	41.4355	32.0295	97.3801		9.90323	25.4248	27.1859	77.2452			0.018	0.019	0.653	2.638			5.09	7.82		3.48	4.05
93	51	166	457		15	16	109	329			54.9001	62.3627	49.3806	86.0223		17.4409	23.9417	36.5984	84.1025			0.013	0.019	0.498	1.687			4.23	3.79		4.84	4.67
38	46	219	526		8	14	144	391			35.8809	63.6867	55.9012	83.9927		35.0692	15.2026		68.8775			0.006	0.005	0.807	2.092			4.94	7.02		3.77	4.8
26	45	419	200		8	14	153	215			34.3477	52.0138	48.7107			38.5473	17.829		33.2828			0.005	0.02	0.59	1.91			4.46	6.12			7.29
84	26	196	406		20	9	133	99			22.6918					25.4248	25.0536		51.8729			0.002	0.041	0.634	3.427							7.53
31	33	251	137		10	10	141	472			17.5649					22.0901	55.5708		36.144			0.004	0.007	1.028	2.033
114	37	186	612		12	9	123	152								15.6551						0.007	0.013	0.788	2.279
54		222	229		9		136	141														0.012	0.006	0.992	2.618
34		234	202		7		86	246														0.007	0.013	1.199	1.695
39		202	444		8		127	87														0.005	0.016	0.608	1.085
67		131	666		15		126	332														0.01	0.03	0.869	1.813
42		114	215		16		42	108														0.023	0.012	0.701	0.822
61		192			12		37	149														0.004	0.012	0.753	1.295
53		163			12		90															0.004		0.734	1.695
23		259			10		63															0.006		0.274	1.864
30		199			9		159															0.011		0.39	1.284
19					8																	0.031		0.438	2.538
30					13																			0.313	1.469
70					12																			0.569
28					11																			0.601
26					12																			0.373
31					11
25					9
		AST			ALT							Kidney			Lung								Cas3+						IFNg+ CD4+			IFNg+ CD8+
		WT vs TIGIT KO			WT vs TIGIT KO
p values Fig. 1a		Naive	ns = 0.9334		Naive	ns = 0.8143				p values Fig. 1b		Naive WT vs naive KO	ns = 0.9920		Naive WT vs naive KO	ns = 0.0819					p values Fig. 1c		Naive WT vs naive KO	ns = 0.9999			p values Fig. 1d		WT vs KO	* = 0.0421		WT vs KO	ns = 0.1646
		LCMV	**** = <0.0001		LCMV	**** = <0.0001
												Naive WT vs LCMV WT	ns = 0.1935		Naive WT vs LCMV WT	ns = 0.1934							LCMV WT vs LCMV KO	**** = <0.0001
												Naive KO vs LCMV KO	**** = <0.0001		Naive KO vs LCMV KO	** = 0.0013
												LCMV WT vs LCMV KO	**** = <0.0001		LCMV WT vs LCMV KO	ns = 0.3539
