# Supplementary material for: The co-inhibitory receptor TIGIT promotes tissue-protective functions in T cells
Source: Nat Immunol. 2025 Oct 15;26(11):2074–85. doi: 10.1038/s41590-025-02300-w (PMC12571903; doi:10.1038/s41590-025-02300-w)
Supplement: Supplementary file 4 — Statistical source data and P values. [file 41590_2025_2300_MOESM4_ESM.xlsx]

## Sheet: Figure 2
Panetti et al. Manuscript NI-A39159, "The co-inhibitory receptor TIGIT promotes tissue protective functions in T cells”
Figure 2E																																							Figure 2F
Areg (%)																																							Areg (%)
																																							Foxp3+				CD4+ Tconv				CD8+
days	LCMV Cl13																		LCMV WE																				Naive	LCMV Cl13	LCMV WE		Naive	LCMV Cl13	LCMV WE		Naive	LCMV Cl13	LCMV WE
0	4.92	4.17	7.93	3.85	2.6	2.05	2.82	6.83	8.05	7.03	0.91	2.27	2.37	3.64	3.56	4.38	2.34	2.11	4.92	4.17	7.93	3.85	2.6	2.05	2.82	6.83	8.05	7.03	0.91	2.27	2.37	3.64	3.56	4.38	2.34	2.11			5.53	18.6	6.97		1.15	9.61	0.57		0.43	3.84	0.022
7	5.02	5.01	7.93	5.52															6.91	3.61	3.46	3.17	3.94																7.04	17.8	5.82		0.14	10.3	0.32		0.19	3.22	0.023
10	15.9	12.3	11.5	11	20.4	18	15.5	17.4											7.82	5.4	11.9	8.12	5.84	9.94	6.8	4.53	4.69	4.18											7.44	15.1	3.73		1.38	11	0.32		0.44	0.74	0.026
20																			4.51	5.26	7.73																		4.59	12.2	6.31		0.22	8.07	0.51		0.82	0.49	0.02
30	12.1	12.4	11.8	18.8	7.48	3.42	8.4	8.88																															3.66	8.13			0.13	5.85			0.14	0.4
40	3.44	3.16	5.14																2.82	2.64	2.69	5.42	2.67	1.58	2.72	3.52	2.76												1.56	20.6			0.77	13			0.088	1.43
																																							2.24	24.6			0.59	1.99			0.015	3.09
																																							3.16	30.7			0.073	3.48			0.018	4.35
																																							3.7	30			0.15	1.33			0.11	4.76
																																							2.85	26.6			1.37	2.7			0.0037	3.64
																																								20.5			0.016	3.64			0.014	0.98
																																								35.5			0.24	1.32			0.67	1.18
																																								18.9			0.95	2.81			0.1	2.36
																																								23.9			0.13	0.88			0.48
																																								36			1.71	5.79			0.29
																																								24.7			0.82	9.15			0.23
																																								33.2			0.68	3.53			0.44
																																								14.5			1.08	4.77
																																								22				1.78
																																								28.8				3.81
																																								25.1				5.99
																																								29.1				5.83
																																								17.6				11.1
																																								22.5
																																								16.5
																																								17.1
																																								24.2
		Areg+																																						Areg+ Tregs			Areg+ Tconv			Areg+ CD8+
p values Fig 2e		Cl13 vs WE day10	**** = <0.0001																																			p values Fig 2f		Naive vs Cl13	**** = <0.0001		Naive vs Cl13	**** = <0.0001		Naive vs Cl13	**** = <0.0001
																																								Naive vs WE	ns = 0.9001		Naive vs WE	ns = 0.9883		Naive vs WE	ns = 0.8987
																																								Cl13 vs WE	**** = <0.0001		Cl13 vs WE	** = 0.0026		Cl13 vs WE	*** = 0.0007
