# Supplementary material for: The co-inhibitory receptor TIGIT promotes tissue-protective functions in T cells
Source: Nat Immunol. 2025 Oct 15;26(11):2074–85. doi: 10.1038/s41590-025-02300-w (PMC12571903; doi:10.1038/s41590-025-02300-w)
Supplement: Supplementary file 5 — Statistical source data and P values. [file 41590_2025_2300_MOESM5_ESM.xlsx]

## Sheet: Figure 3
Panetti et al. Manuscript NI-A39159, "The co-inhibitory receptor TIGIT promotes tissue protective functions in T cells”
Figure 3A	blocking TIGIT ab									Figure 3C										Figure 3E	CD8crexTIGITfl/fl (Tigit cKO in CD8)															Figure 3F	CD8crexTIGITfl/fl (Tigit cKO in CD8)						Figure 3G	CD8crexTIGITfl/fl (Tigit cKO in CD8)					Figure 3H
Areg (%)										Areg (%)										Areg (%)																EB Kidney (ng/ml)			EB Lung (ng/ml)				AST (U/l)						Areg (%)
Foxp3+			CD4+ Tconv			CD8+				Foxp3+			CD4+ Tconv			CD8+				Foxp3+					CD4+ Tconv					CD8+																			Foxp3+
IgG1	a-TIGIT		IgG1	a-TIGIT		IgG1	a-TIGIT			WT	TIGIT KO		WT	TIGIT KO		WT	TIGIT KO			Naive WT	Naive KO	LCMV WT	LCMV KO		Naive WT	Naive KO	LCMV WT	LCMV KO		Naive WT	Naive KO	LCMV WT	LCMV KO			LCMV WT	LCMV KO		LCMV WT	LCMV KO			Naive WT	Naive KO	LCMV WT	LCMV KO			Naive -tam
31.4	30.9		1.5	0.42		3.09	0.74			27.7	6.6		6.8	1.35		1.31	0.72			2.1	1.73	6.55	8.05		0.14	0.095	4.27	3.92		0.094	0.052	1.62	1.77			25.0536	35.7349		11.0539	102.844			45	44	531	426			3.97
42	33.2		2.07	0.96		4.35	2.27			23.3	2.82		7.03	0.73		1.72	0.29			1.93	1.88	21.6	13.9		0.28	0.46	4.59	3.3		0.27	0.5	1.04	1.5			50.2573	28.4516		53.5384	70.6201			45	65	596	549			5.13
41.7	35.9		2.49	0.42		4.76	1.11			24.9	7.14		2.68	1.21		0.53	0.16			1.85	1.37	10.5	16.5		0.1	0.13	3.09	5.25		0.031	0.081	1.16	1.91			31.5029	18.1564		24.7501	41.7384			56	93	570	489			4.28
35.7	25.2		2.03	1.31		3.64	3.43			13.9	1.98		2.26	0.14		0.78	0.23			3.01	4.8	19.8	8.72		0.17	0.29	6.52	3.28		0.031	0.063	1.76	1.36			48.0868	42.8296		68.4687	90.1907			45	39	445	409			5.23
24.6	9.73		1.22	1.67		0.85	1.61			22	1.61		1.27	0.21		0.33	0.072			3.96		11.9	7.27		0.18		0.43	0.53		0.061		0.28	1.26			73.7576	98.1382		30.3958	19.1276			29	67	245	150			7.32
30.7	22.3		2.9	1.52		3.8	1.23			28.8	4.83		5.79	0.97		1.58	0.23						8.88				0.89	0.97				1.54	1.54			65.218	96.1437		25.9746	48.4739			45						14.1
30	12.5		2.77	2.75		2.41	2.24			25.1	6.98		3.53	1.03		1.1	0.43						5.46					1.46					1.15			21.6329	36.9189		73.0963				29						14.4
26.6	26.7		1.52	0.79		2.11	0.62			29.1	5.04		4.77	0.68		2.01	0.3						16.3					1.54					0.82			45.8652			53.2159										15.4
31.9	17.5		1.91	0.25						17.6	3.75		1.78	0.8		0.61	0.27											1.16					0.93			53.3772			65.0975										9.45
29.4	21.1			0.16						22.5	5.56		3.81	0.84		1.14	0.26											4.02					2.57																5.95
54.1	31.4			0.24																																													6.04
35.6																																																	8.59
																																																	4.94
																																																	5.61

		Areg+ Tregs			Areg+ Tconv			Areg+ CD8+					Areg+ Tregs			Areg+ Tconv			Areg+ CD8+					Areg+ Tregs			Areg+ Tconv			Areg+ CD8+						Kidney			Lung					AST
p values Fig. 3a		a-TIGIT vs IgG1	** = 0.0077		a-TIGIT vs IgG1	** = 0.0031		a-TIGIT vs IgG1	* = 0.0209		p values Fig. 3c		WT vs KO	**** = <0.0001		WT vs KO	*** = 0.0001		WT vs KO	*** = 0.0003		p values Fig. 3e		Naive WT vs Naive CD8crexTigitfl/fl	ns = >0.9999		Naive WT vs Naive CD8crexTigitfl/fl	ns = 0.9999		Naive WT vs Naive CD8crexTigitfl/fl	ns = 0.9936			p values Fig. 3f		LCMV WT vs LCMV CD8crexTigitfl/fl	ns = 0.7082		LCMV WT vs LCMV CD8crexTigitfl/fl	ns = 0.2391			p values Fig. 3g		Naive WT vs Naive CD8crexTigitfl/fl	ns = 0.9862			p values Fig. 3h
																								LCMV WT vs LCMV CD8crexTigitfl/fl	ns = 0.4757		LCMV WT vs LCMV CD8crexTigitfl/fl	ns = 0.7812		LCMV WT vs LCMV CD8crexTigitfl/fl	ns = 0.6961														LCMV WT vs LCMV CD8crexTigitfl/fl	ns = 0.6567
[truncated: 27 more columns]
