# Supplementary material for: The co-inhibitory receptor TIGIT promotes tissue-protective functions in T cells
Source: Nat Immunol. 2025 Oct 15;26(11):2074–85. doi: 10.1038/s41590-025-02300-w (PMC12571903; doi:10.1038/s41590-025-02300-w)
Supplement: Supplementary file 6 — Statistical source data and P values. [file 41590_2025_2300_MOESM6_ESM.xlsx]

## Sheet: Figure 4
Panetti et al. Manuscript NI-A39159, "The co-inhibitory receptor TIGIT promotes tissue protective functions in T cells”
Figure 4C	TCRseq
expansion (%)
WT			TIGIT KO
Naive	LCMV		Naive	LCMV
1.91638	48.8379		6.08953	58.5398
2.71089	43.2527			53.0763
3.34209	61.7818			58.3437
	52.601			59.6851
		Expansion
		WT
p values Fig 4c		Naive vs LCMV	*** = 0.0001
