# Supplementary material for: The co-inhibitory receptor TIGIT promotes tissue-protective functions in T cells
Source: Nat Immunol. 2025 Oct 15;26(11):2074–85. doi: 10.1038/s41590-025-02300-w (PMC12571903; doi:10.1038/s41590-025-02300-w)
Supplement: Supplementary file 7 — Statistical source data and P values. [file 41590_2025_2300_MOESM7_ESM.xlsx]

## Sheet: Figure 5
Panetti et al. Manuscript NI-A39159, "The co-inhibitory receptor TIGIT promotes tissue protective functions in T cells”
Figure 5B										Figure 5C																			Figure 5D
Areg (%) in Tregs										Areg (%) in TIGIT+ Tregs									Areg (%) in TIGIT- Tregs										Areg (%)
aCD3 (ug/ml)	Naive	LCMV								aCD3 (ug/ml)	Naive	LCMV							aCD3 (ug/ml)	Naive	LCMV									Naive											LCMV
0	1.38	2.42	3.29	5.76	7.34	5.64	7.77			0	0.75	2.33	3.02	4.32	6.11	5.12	7.03		0	0.63	0.058	0.26	1.08	0.87	0.41	0.43			aCD3	10.3	6.54	9.3	6.6	7.11	7.69	8.85	10.5	11.8	12.5	12.4	9.71	17.3	11.8	11.5	12.8	11.4	13	21.5	26
0.1	1.31	4.05	6.03	5.8	8.77	7.42	14.4			0.1	0.7	3.77	5.41	5.31	7.65	6.82	12.9		0.1	0.61	0.24	0.58	0.48	0.73	0.3	0.94			aCD3+aCD28	18.2	10.4	16.4	11.1	13.5	13.6	25.1	11	11.5	10.2	15.9	12.3	15.1	15.2	14.6	14.5	11.4	14.4	14.7	13.7
0.5	2.04	6.19	7.76	5.52	13.6	9.58	15.3			0.5	0.94	5.77	7.02	4.95	11.4	8.58	14		0.5	1.07	0.39	0.7	0.57	1.5	0.59	0.8
1	2.93	7.35	12.3	6.55	21.6	10.5	19.8			1	1.26	6.93	10.9	5.75	17.6	9.68	17.5		1	1.63	0.37	1.33	0.2	3.02	0.68	1.61
		Areg+										Areg+ in TIGIT+																			Areg+
p values Fig. 5b		LCMV 0 vs LCMV 0.1	* = 0.0496							p values Fig. 5c		LCMV 0 vs LCMV 0.1	* = 0.0250																p values Fig. 5d		Naive aCD3 vs LCMV aCD3	* = 0.0120
		LCMV 0.1 vs LCMV 0.5	* = 0.0402									LCMV 0.1 vs LCMV 0.5	* = 0.0294																		Naive aCD3 vs Naive aCD3/aCD28	* = 0.0479
		LCMV 0.5 vs LCMV 1	* = 0.0341									LCMV 0.5 vs LCMV 1	* = 0.0245																		LCMV aCD3 vs LCMV aCD3/CD28	ns = 0.9998
		LCMV 0 vs LCMV 1	* = 0.0138									LCMV 0 vs LCMV 1	** = 0.0081																		Naive aCD3/CD28 vs LCMV aCD3/CD28	ns = 0.9148
[truncated: 11 more columns]
