# Supplementary material for: The co-inhibitory receptor TIGIT promotes tissue-protective functions in T cells
Source: Nat Immunol. 2025 Oct 15;26(11):2074–85. doi: 10.1038/s41590-025-02300-w (PMC12571903; doi:10.1038/s41590-025-02300-w)
Supplement: Supplementary file 8 — Statistical source data and P values. [file 41590_2025_2300_MOESM8_ESM.xlsx]

## Sheet: Figure 6
Panetti et al. Manuscript NI-A39159, "The co-inhibitory receptor TIGIT promotes tissue protective functions in T cells”
Figure 6D																			Figure 6E																				Figure 6G
Prdm1 (relative expression)	TIGIT+								TIGIT-										Prdm1 (relative expression)	WT											TIGIT KO								Blimp-1 (%)	Naive							LCMV
Foxp3+	1878.55	1264.9	1286.93	907.957	876.551	835.064	478.358	770.032	422.126	86.9583	99.456	73.4534	57.3988	108.992	36.5912	76.8573			Foxp3+	1199.59	850.586	920.17	506.978	862.824	1163.27	787.4	928.969	837.033			231.84	327.484	432.188	727.671	428.571	512.335			TIGIT+	2.59	0.8	0.34	0.4	1.73	1.39	2.27	16.3	23.4	18.7
CD4+ Tconv	501.094	330.249	247.168	202.901	200.327	227.631	183.636	266.966	377.705	99.0365	155.198	39.3639	29.8578	42.536	28.8113	39.3429			CD4+ Tconv	83.8961	93.3553	75.0038	150.737	79.0587	132.645	104.718	127.675	162.288	159.019	167.184	79.5081	143.972	82.7569	182.525	206.143	241.052			TIGIT-	0.76	0.1	0.094	0.098	0.86	0.61	0.61	0.094	0.35	0.21
CD8+	691.578	728.187	511.548	199.938	235.012	266.618	275.038	182.871	199.889	60.3363	180.324	99.217	55.2169	37.4214	41.1165	78.5224			CD8+	244.271	261.347	184.882	250.448	133.143	201.013	254.707	376.307	307.606	271.195	296.812	281.283	288.734	311.982	436.542	512.662	525.266
		Prdm1 (relative expression)																			Prdm1 (relative expression)																				Blimp1+
p values for Fig 6d		TIGIT+ vs TIGIT- Tregs	**** = <0.0001																p values for Fig 6e		WT vs KO Tregs	**** = <0.0001																	p values for Fig 6g		TIGIT+ vs TIGIT- Naive	ns = 0.7224
																																									TIGIT+ vs TIGIT- LCMV	**** = <0.0001
		TIGIT+ vs TIGIT- Tconv	ns = 0.3314																		WT vs KO Tconv	ns = 0.9223
		TIGIT+ vs TIGIT- CD8+	* = 0.0287																		WT vs KO CD8+	ns = 0.0778
[truncated: 20 more columns]
