# Supplementary material for: The co-inhibitory receptor TIGIT promotes tissue-protective functions in T cells
Source: Nat Immunol. 2025 Oct 15;26(11):2074–85. doi: 10.1038/s41590-025-02300-w (PMC12571903; doi:10.1038/s41590-025-02300-w)
Supplement: Supplementary file 9 — Statistical source data and P values. [file 41590_2025_2300_MOESM9_ESM.xlsx]

## Sheet: Extended Data Fig. 1
Panetti et al. Manuscript NI-A39159, "The co-inhibitory receptor TIGIT promotes tissue protective functions in T cells”
Extended Data Fig. 1A										Extended Data Fig. 1B																				Extended Data Fig. 1C										Extended Data Fig. 1D
TIGIT (%)										Tigit (relative expression)																				TIGIT (%) in Tregs			TIGIT (%) in CD4+ Tconv			TIGIT (%) in CD8+				AST (U/l)
	B cells	NK cells	NKT cells	TCRgd T cells	CD8+ T cells	CD4+ Tconv	Tregs				Wild-type											TIGIT KO								WT	KO		WT	KO		WT	KO			days	Cl13
WT	0.63	66.5	37.2	48.8	69.6	15.5	37.2			Foxp3+	4413.38	1964.45	2799.8	2360.56	5463.28	3077.14	3213.11	1464.45	2605.63			125.182	0	0	0	0	0			79.8	0.99		22.1	0.7		64.3	1.9			0	37	53	97	93	38	26	84	31	114
	0.94	70.1	41.8	62.3	70.8	14.6	42.8			CD4+ Tconv	2495.99	1091.73	1514.43	1649.59	1320.75	1261.94	1391.26	3106.67	1712.53	2581.09	1765.63	120.241	16.4074	0	0	0				77.1	0.53		20.8	1.16		41.9	1.23			7	122	195	140	90	123	136	177	153	172
	0.72	56.3	39.8	55.7	68.4	14.2	39.5			CD8+	2096.34	1376.79	792.487	1234.97	1831.05	2102.47	1265.93	2885.55	1292.1	2508.03	1789	111.211	10.7004	0	0	0				75.2	0.46		12.5	0.71		54.4	1.31			10	432	116	137	166	219	419	196	251	186
	0.82	63.4	39.7	55.1	69.5	13.3	39.2																							77	2.45		16.8	1.27		54.8	3.13			20
KO	0.53	1.54	5.75	7.77	3.97	0.75	0.37																							48	0.17		23.2	1.24		9.69	2.14			30	77	104	70	67	44	174	93	142
	0.56	1.39	3.95	9.24	4.07	0.72	0.21																							48.8	0.6		24	1.84		17.7	1.3
	0.4	1.07	5.11	6.45	2.35	0.53	0.27																							62.7	0.28		14.6	0.6		9.12	0.17
	0.46	1.21	5.96	9.03	2.9	0.61	0.22																							59	0.36		13.9	0.5		8.41	0.092
																														61.6	0.33		17.3	1.32		19	0.083
																														68.1	6.76		15.7	1.53		15.3	0.94
												Tigit (relative expression)																				TIGIT+										AST			ALT
										p values Extended Data Fig. 1b		WT vs TIGIT KO Tregs	**** = <0.0001																	p values Extended Data Fig. 1c		WT vs TIGIT KO Tregs	**** = <0.0001							p values Extended Data Fig. 1d		Cl13 vs WE day10	** = 0.0014		Cl13 vs WE day10	*** = 0.0002
												WT vs TIGIT KO Tconv	*** = 0.0004																			WT vs TIGIT KO Tconv	**** = <0.0001
												WT vs TIGIT KO CD8+	*** = 0.0006																			WT vs TIGIT KO CD8+	*** = 0.0007
[truncated: 69 more columns]
