# Supplementary material for: The co-inhibitory receptor TIGIT promotes tissue-protective functions in T cells
Source: Nat Immunol. 2025 Oct 15;26(11):2074–85. doi: 10.1038/s41590-025-02300-w (PMC12571903; doi:10.1038/s41590-025-02300-w)
Supplement: Supplementary file 10 — Statistical source data and P values. [file 41590_2025_2300_MOESM10_ESM.xlsx]

## Sheet: Extended Data Fig. 3
Panetti et al. Manuscript NI-A39159, "The co-inhibitory receptor TIGIT promotes tissue protective functions in T cells”
Extended Data Fig. 3A													Extended Data Fig. 3C													Extended Data Fig. 3D													Extended Data Fig. 3E
Areg (%) in Lung													TIGIT (%) in Spleen													TIGIT (%) in Lung													TIGIT-Areg correlation in Spleen
Foxp3+				CD4+ Tconv				CD8+					Foxp3+				CD4+ Tconv				CD8+					Foxp3+				CD4+ Tconv				CD8+					Foxp3+			CD4+ Tconv			CD8+
Naive	LCMV Cl13	LCMV WE		Naive	LCMV Cl13	LCMV WE		Naive	LCMV Cl13	LCMV WE			Naive	LCMV Cl13	LCMV WE		Naive	LCMV Cl13	LCMV WE		Naive	LCMV Cl13	LCMV WE			Naive	LCMV Cl13	LCMV WE		Naive	LCMV Cl13	LCMV WE		Naive	LCMV Cl13	LCMV WE			TIGIT (%)	Areg (%)		TIGIT (%)	Areg (%)		TIGIT (%)	Areg (%)
10.8	12	7.57		0.48	9.15	2.94		0.14	2.07	1.19			13.1	34.9	51.2		0.41	7.88	12.3		0.33	22.5	9.22			15.3	57	55.1		1.07	33.4	13.3		0.92	33.5	2.56		Naive	32.2	6.87		0.82	0.57		0.46	0.6
7.5	11.7	6.07		0.38	10.3	2.83		0.073	2.07	0.98			12.9	45.6	47.2		1.31	11.6	17.8		0.38	28	9.79			17.9	48.7	58		1.85	28.2	17.8		1.42	28.5	3.45			50.6	10.2		1.7	0.3		1.28	0.12
12.5	12.9	6.27		1.17	12.1	2.3		0.24	1.93	1.05			16.2	52.1	54.5		1.14	20.9	14.2		0.26	49.3	8.05			22.6	48.2	53		0.83	30.6	12.9		0.95	28.8	1.98			23.3	3.85		0.99	0.27		0.26	0.11
11.8	5.16	4.33		3.42	4.68	2.4		0.4	2.46	0.9			11.5	54.2	53.2		1.1	15.3	14.7		0.34	40.3	7.87			24.7	48.9	50.7		1.25	26.7	14.8		0.55	25.4	2.42			29.4	2.6		0.56	0.23		0.13	0.099
9.11	19.1			1.17	11.4								12.9	53.2	51.4		2.05	19.6	27.4		1.04	50.6	26.7			28.2	54.8	70.7		0.67	36.4	12.2		1.17	22	1.44			20.7	2.05		6.33	2.39		1.17	0.68
4.3	23.3			1.13	10.6								11	46.7	54		1.58	13	26.6		1.27	34.7	22.6			31	62.8	64.2		0.46	39.2	9.25		3.51	24.7	0.98			18.1	5.55		9.53	2.18		2.31	0.92
6	8.15			4.44	8.25								11.8	39.8			1.75	21.4	28.1		0.75	56.8	19.5			19.2	64.4	65.1		2.59	41.4	9.89		0.35	23.3	1.06			20.6	4.02		9.68	2.43		1.39	0.4
	12.8			2.98	9.19								18.5	32.5			1.42	21.2	17.6		0.22	62.8	20.6			15.9	61.7	73.8		2.44	36	11.1		0.2	27.2	1.38			19.4	5.95		2.67	0.79		1.93	0.97
	16.5			2.4	4.81								8.49	35.8			0.51	21.7			0.75	59.2				30.8	68.8	57.1		0.89	19.2	5.73		0.81	33.8	0.66			12.9	6.04		3.55	1.24		0.85	2.12
	14			3.91	5.11								27.2	37.5			0.55	20.1			0.41	58.5				19.7	72.9	60.3		0.98	24.4	5.51		0.74	27.4	0.71			31.3	5.66		2.25	0.15		0.58	0.068
	17.9				5.24								25.6	54.5			0.76	9.36				22.3				26.5	76.2	60.2		2.11	19.6	5.44		1.28	24.6	0.77			29.1	4		2.77	0.078		0.46	0.14
	15.8				3.67								25.6	62.7				12.9									71.7	48.3		1.75	22.4	4.7		0.32	24.6	0.59			26.2	4.08		3.12	0.049
	25.9				4.54								23.2	64.4				6.52									62.5			1.98	25.1			0.91	33.4				36.5	7.27		4.98	0.48
	26.9				4.67								14.5	62.7				5.56									55.7			1.66	23.3				37.3				35.4	7.8		3.53	0.78
	15.3												15.3	33.6				8.68									65.4			3.24	29.3				37.1			LCMV Cl13	77.5	15.9		33.2	1.94		64.6	1.2
	9.48												17.8	36.8				7.22									66.3				22.5				37.7				79.6	12.3		24.4	1.06		55.5	0.59
	9.76													44.9																									71.9	11.5		32.1	1.67		54	0.64
	20													41.8																									86.9	11		43.6	2.26		66.7	0.83
	7.02													47.4																									39	21		27.6	9.39		57.8	10.7
	21.2													41																									43.9	18.5		34.2	7.08		61.1	6.89
														54.1																									34	16.9		28.4	6.38		63.9	7.47
		Areg+ Tregs			Areg+ Tconv			Areg+ CD8+						42.2																									36.4	13.9		36.7	6.15		63.5	6.12
														50																									43.1	16.6		34.2	8.75		64.7	4.88
p values Extended Data Fig. 3a		Naive vs Cl13	* = 0.0264		Naive vs Cl13	**** = <0.0001		Naive vs Cl13	**** = <0.0001					54.3																									43.9	8.39		37.3	3.93		66	5.62
		Naive vs WE	ns = 0.6771		Naive vs WE	ns = 0.9388		Naive vs WE	*** = 0.0002					50.7																									50.2	18.3		35.4	5.37		20.6	3.5
		Cl13 vs WE	** = 0.0097		Cl13 vs WE	** = 0.0037		Cl13 vs WE	**** = <0.0001					43.2																									35.6	13.2		23.5	3.49		68	8.97
														35.8																									30.5	16.8		15.7	3.38		57.6	3.52
														34																									30.6	10.3		19.7	2.91		67.8	2.79
														38.4																									32.7	11.9		15.5	2.59		59.7	1.99
														38.8																									81	6.55		38.9	0.5		42.8	1.56
														41.9																									75.7	21.6		20	0.3		14.6	1.7
														45.2																									83.6	10.5		37.7	0.3		32.2	0.99
																																							79	19.8		44.3	0.28		33.6	0.51
															TIGIT+ Tregs			TIGIT+ Tconv			TIGIT+ CD8+							TIGIT+ Tregs			TIGIT+ Tconv			TIGIT+ CD8+					56.9	16.7		18.8	3.99		0.83	0.73
																																							57.1	13.5		17.4	3.08		0.8	0.7
													p values Extended Data Fig. 3c		Naive vs Cl13	**** = <0.0001		Naive vs Cl13	**** = <0.0001		Naive vs Cl13	**** = <0.0001				p values Extended Data Fig. 3d		Naive vs Cl13	**** = <0.0001		Naive vs Cl13	**** = <0.0001		Naive vs Cl13	**** = <0.0001				67.1	12.2		21.2	2.26		1.41	0.67
															Naive vs WE	**** = <0.0001		Naive vs WE	**** = <0.0001		Naive vs WE	* = 0.0129						Naive vs WE	**** = <0.0001		Naive vs WE	*** = 0.0001		Naive vs WE	ns = 0.9322				59.2	10		19.6	2.17		1.31	0.56
																																									Tregs		Tconv		CD8+
																																						p values Extended Data Fig. 3e			p value = 0.0027		p value = 0.0029		p value = <0.0001
