# Supplementary material for: The co-inhibitory receptor TIGIT promotes tissue-protective functions in T cells
Source: Nat Immunol. 2025 Oct 15;26(11):2074–85. doi: 10.1038/s41590-025-02300-w (PMC12571903; doi:10.1038/s41590-025-02300-w)
Supplement: Supplementary file 11 — Statistical source data and P values. [file 41590_2025_2300_MOESM11_ESM.xlsx]

## Sheet: Extended Data Fig. 4
Panetti et al. Manuscript NI-A39159, "The co-inhibitory receptor TIGIT promotes tissue protective functions in T cells”
Extended Data Fig. 4A				Extended Data Fig. 4B						Extended Data Fig. 4D						Extended Data Fig. 4E																Extended Data Fig. 4F							Extended Data Fig. 4G
																TIGIT (%) in CD8crexTIGITfl																							in sorted CD8+ T cells
Areg (%) in Naive Spleen				Areg (%) in Lung						Areg (%) in Lung Influenza						Tregs					CD4+ Tconv					CD8+						EB Liver (ng/ml) in CD8crexTIGITfl			EB Spleen (ng/ml) in CD8crexTIGITfl				Tigit (relative expression) in CD8crexTIGITfl			Areg (relative expression) in CD8crexTIGITfl			Il10 (relative expression) in CD8crexTIGITfl			Tgfb1 (relative expression) in CD8crexTIGITfl
WT	TIGIT KO				Foxp3+	CD4+ Tconv	CD8+			WT Naive	KO Naive	WT Flu	KO Flu			WT Naive	KO Naive	WT LCMV	KO LCMV		WT Naive	KO Naive	WT LCMV	KO LCMV		WT Naive	KO Naive	WT LCMV	KO LCMV			WT	KO		WT	KO			WT	KO		WT	KO		WT	KO		WT	KO
5.97	4.46			WT	16.5	5.92	0.27			14.6	14.2	20.7	10.2			21.8	27	81	75.3		0.8	2.77	44.8	32.2		0.42	0.26	86.9	5.47			13.7982	39.3782		26.7984	47.7932			5703.63	248.184		0	0		2.55647	2.51166		771.112	716.122
2.13	3.6				15.7	5.83	0.57			12.6	12.5	15.8	11.8			11.6	29	75.7	72.1		0.65	3.24	22.5	22.5		0.35	0.39	58.9	1.99			28.4982	20.7158		64.4829	46.8711			2181.66	212.042		0	0		0.411289	4.73988		500.744	634.717
1.46	2.82				10.7	8.94	0.46			15.6	7.87	21	7.45			24.7	31.9	83.6	73.3		0.84	3.5	36.2	24.2		0.35	0.33	80	1.72			14.1445	30.7706		43.4404	25.4562			4790.54	95.9225		0	0		2.32007	1.42254		561.955	720.16
1.44	3.4				25.5	5.78	0.35			8.54	6.99	12.3	14.2			21.2	27.9	79	75.7		2.09	2.92	19.1	39.6		2.17	2.4	42	6.63			26.9547	79.1021		42.257	25.2945			899.645	82.1128		0	0		5.38592	2.12678		686.563	670.305
1.48	4.6				16.6	10.7	0.56			8.17	10.6	20.8	6.82			31.3		64.2	55.8		3.9		22	33.3		3.98		64.4	5.41			56.8759	40.1751		75.3793	126.284			2257.09	86.8808		0.565786	0		1.479	0		718.808	705.68
2.02	2.56				18	11.4	1.16			4.95	9.62	14.4	8.42					78.6	57.3				18	33.5				75.8	8.82			69.0719	58.2089		48.6416	108.019			1516.01	250.684		0			1.11861	0.988578		615.944	726.365
1.12	5.23				21.4	18.3	1.09			5.72	6.59	15.1	16.4					70.6	79.4					34.4					14.2			42.566	54.1388		106.021	77.4445			1183.29			1.27894			0.635574			636.76
1.11	5.17					17.6	1.04				12	10.6	15.1						63.4					26.5					22.8			36.3961			60.3034				1273.43						2.08132			589.914
7.13	6.72					20.5	0.43					8.5	6.37						72.4					27.8					21.7			64.581
5.18	4.94			TIGIT KO	7.37	4.69	0.77					11.9	5.26						85.4					40.6					18
7.17	4.76				8.09	5.91	0.52					13.2	7.32
2.11					6.05	3.93	0.87						13.8
4.85					6.95	5.37	0.43						10.9
6.13					8.48	4.06	0.65
3.49					6.34	6.42	0.37
3.01					10.6		0.52
3
																																		Liver			Spleen					Tigit	Areg	Il10	Tgfb1	Batf	Nfil3	Prdm1
p values Extended Data Fig 4a				p values Extended Data Fig 4b					p values Extended Data Fig 4d							p values Extended Data Fig 4e																p values Extended Data Fig 4f		WT vs CD8crexTigitfl/fl	ns = 0.5096		WT vs CD8crexTigitfl/fl	ns = 0.6883		p values Extended Data Fig 4f		** = 0.0087	ns = 0.2676	ns = 0.9695	ns = 0.1413	ns = 0.5664	ns = 0.8943	ns = 0.1042
Areg+				Areg+ Tregs						Areg+ Tregs						TIGIT+ Tregs						TIGIT+ Tconv					TIGIT+ CD8+
WT vs KO	ns = 0.2068			WT vs KO	*** = 0.0002					Naive WT vs KO	ns = >0.9999					Naive WT vs CD8crexTigitfl/fl	ns = 0.5536					Naive WT vs CD8crexTigitfl/fl	ns = 0.9879				Naive WT vs CD8crexTigitfl/fl	ns = 0.9997
				Areg+ Tconv												LCMV WT vs LCMV CD8crexTigitfl/fl	ns = 0.5420					LCMV WT vs LCMV CD8crexTigitfl/fl	ns = 0.5942				LCMV WT vs LCMV CD8crexTigitfl/fl	**** = <0.0001
										Flu WT vs KO	* = 0.0111
				WT vs KO	* = 0.0170
				Areg+ CD8+
				WT vs KO	ns = 0.6388
