# Supplementary material for: The co-inhibitory receptor TIGIT promotes tissue-protective functions in T cells
Source: Nat Immunol. 2025 Oct 15;26(11):2074–85. doi: 10.1038/s41590-025-02300-w (PMC12571903; doi:10.1038/s41590-025-02300-w)
Supplement: Supplementary file 12 — Statistical source data and P values. [file 41590_2025_2300_MOESM12_ESM.xlsx]

## Sheet: Extended Data Fig. 5
Panetti et al. Manuscript NI-A39159, "The co-inhibitory receptor TIGIT promotes tissue protective functions in T cells”
Extended Data Fig. 5A													Extended Data Fig. 5B
TIGIT (%)													CD155 (%)	in Tregs												in CD4+ Tconv												in CD8+
	IgG2b iso ctrl					a-CD226								IgG2b iso ctrl					a-CD226							IgG2b iso ctrl					a-CD226							IgG2b iso ctrl					a-CD226
WT	72.5	75.8	65.8	54.5	56.9	58.5	53.4	66.2	83.8	76.1			WT	86.7	93.7	89.7	88.5	90.3	95.5	94.2	95.4	95.1	95.9		WT	64.2	70.8	64.3	72.8	82.1	92.4	94.5	91.4	87.7	89.4		WT	57.5	60.4	52.3	68.3	76.5	82.5	77.7	78.4	76.1	74.6		Naive
KO	1.16	1.86	3.78	1.13	2.5	3.36	2.19	1.16	1.22				KO	83.6	78.7	84.8	79.5	86.2	81.3	83	78	79.5			KO	85.9	75.1	82.9	81.2	87.6	78.2	84.1	88.4	84.5			KO	60.3	61.9	72.1	57.4	76.1	75.3	75.1	69	66.6			LCMV
			TIGIT+													CD155+ Tregs			CD155+ Tconv			CD155+ CD8+
p values Extended Data Fig. 5a			WT IgG2b vs WT aCD226	ns = 0.8643									p values Extended Data Fig. 5b			WT IgG2b vs WT aCD226	** = 0.0054		WT IgG2b vs WT aCD226	**** = <0.0001		WT IgG2b vs WT aCD226	** = 0.0079																										p values Extended Data Fig. 5c
			KO IgG2b vs KO aCD226	ns = 0.9998												KO IgG2b vs KO aCD226	ns = 0.3744		KO IgG2b vs KO aCD226	ns = 0.9280		KO IgG2b vs KO aCD226	ns = 0.3910
[truncated: 266 more columns]
