# Supplementary material for: The co-inhibitory receptor TIGIT promotes tissue-protective functions in T cells
Source: Nat Immunol. 2025 Oct 15;26(11):2074–85. doi: 10.1038/s41590-025-02300-w (PMC12571903; doi:10.1038/s41590-025-02300-w)
Supplement: Supplementary file 13 — Statistical source data and P values. [file 41590_2025_2300_MOESM13_ESM.xlsx]

## Sheet: Extended Data Fig. 6
Panetti et al. Manuscript NI-A39159, "The co-inhibitory receptor TIGIT promotes tissue protective functions in T cells”
Extended Data Fig. 6P		TCR seq
expansion (%)
WT			TIGIT KO
Naive	LCMV		Naive	LCMV
2.99315	8.82445		7.86651	17.4393
3.16623	13.7773		6.66963	14.6778
1.81551	11.8927		5.73367	11.772
2.41633	12.756		9.8383	15.2757
2.89826	7.94245		5.92233	16.6352
			Expansion
p values Extended Data Fig. 6p			WT	**** = <0.0001
			KO	*** = 0.0002
