# Supplementary material for: The co-inhibitory receptor TIGIT promotes tissue-protective functions in T cells
Source: Nat Immunol. 2025 Oct 15;26(11):2074–85. doi: 10.1038/s41590-025-02300-w (PMC12571903; doi:10.1038/s41590-025-02300-w)
Supplement: Supplementary file 14 — Statistical source data and P values. [file 41590_2025_2300_MOESM14_ESM.xlsx]

## Sheet: Extended Data Fig. 7
Panetti et al. Manuscript NI-A39159, "The co-inhibitory receptor TIGIT promotes tissue protective functions in T cells”
Extended Data Fig. 7E						Extended Data Fig. 7F
TIGIT+Areg+ (%)	LCMV					TIGIT+Areg+ (%)
							Naive			LCMV
Klrg1- Gata3+	Klrg1+ Gata3+	Klrg1+ Gata3-	Klrg1- Gata3-			Helios- Nrp1+	0	1.41	3.62	2.53	1.59	1.1
2.53	0	1.27	96.2			Helios+ Nrp1+	93	94.4	86.2	15.2	33.3	30.2
0	0	1.59	98.4			Helios+ Nrp1-	5	2.82	9.42	81	63.5	66.5
2.2	0	3.85	94			Helios- Nrp1-	2	1.41	0.72	1.27	1.59	2.2
