# Supplementary material for: The co-inhibitory receptor TIGIT promotes tissue-protective functions in T cells
Source: Nat Immunol. 2025 Oct 15;26(11):2074–85. doi: 10.1038/s41590-025-02300-w (PMC12571903; doi:10.1038/s41590-025-02300-w)
Supplement: Supplementary file 15 — Statistical source data and P values. [file 41590_2025_2300_MOESM15_ESM.xlsx]

## Sheet: Extended Data Fig. 8
Panetti et al. Manuscript NI-A39159, "The co-inhibitory receptor TIGIT promotes tissue protective functions in T cells”
Extended Data Fig. 8A																			Extended Data Fig. 8B
Areg (%) in CD4+ Tconv									Areg (%) in CD8+											tetramer+ (%)	in Tregs																									tetramer+ (%)	in TIGIT+Areg+ Tregs
aCD3 (ug/ml)	Naive	LCMV							aCD3 (ug/ml)	Naive	LCMV									gp66-77						gp126-140						np309-328						-								gp66-77
0	0.095	0.63	0.71	3.29	1.62	1.67	1.67		0	0.038	0.66	0.45	0.87	0.34	0.48	0.27			Naive	0.1	0.26	0.029	0	0.077	0.039	0.26	0.68	0.32	0.23	0.23	0.22	0.41	0.34	0.074	0.13	0.11	0.13	99.23	98.72	99.577	99.6308	99.583	99.611		Naive	0	0.32	0	0
0.1	0.045	1.07	1.24	3.73	1.91	2	3.34		0.1	0.028	1.63	1.23	1.23	0.6	0.98	0.87			LCMV	0.76	0.78	0.82	0.56	0.89	0.25	0.18	0.21	0.099	0.17	0.31	0.23	0.3	0.31	0.19	0.29	0.14	0.078	98.76	98.7	98.891	98.98	98.66	99.442		LCMV	0.37	1.96	0.96	1.15
0.5	0.091	1.52	1.92	4.75	2.76	2.73	4.54		0.5	0.042	2.39	2.52	1.48	0.94	1.15	1.64
1	0.16	1.79	2.47	4.27	4.59	3.09	6.52		1	0.099	2.48	2.78	1.62	1.04	1.16	1.76
			Areg+ Tconv			Areg+ CD8+
p values Extended Data Fig. 8a			LCMV 0 vs LCMV 0.1	* = 0.0343		LCMV 0 vs LCMV 0.1	** = 0.0030
			LCMV 0.1 vs LCMV 0.5	*** = 0.0006		LCMV 0.1 vs LCMV 0.5	* = 0.0185
			LCMV 0.5 vs LCMV 1	ns = 0.1134		LCMV 0.5 vs LCMV 1	* = 0.0156
			LCMV 0 vs LCMV 1	* = 0.0152		LCMV 0 vs LCMV 1	** = 0.0060
[truncated: 141 more columns]
