# Supplementary material for: The co-inhibitory receptor TIGIT promotes tissue-protective functions in T cells
Source: Nat Immunol. 2025 Oct 15;26(11):2074–85. doi: 10.1038/s41590-025-02300-w (PMC12571903; doi:10.1038/s41590-025-02300-w)
Supplement: Supplementary file 16 — Statistical source data and P values. [file 41590_2025_2300_MOESM16_ESM.xlsx]

## Sheet: Extended Data Fig. 9
Panetti et al. Manuscript NI-A39159, "The co-inhibitory receptor TIGIT promotes tissue protective functions in T cells”
Extended Data Fig. 9C							Extended Data Fig. 9E																										Extended Data Fig. 9F
							Hif1a relative expression																										Tigit relative expression
Areg (%)			TIGIT (%)					Naive						LCMV
WT	CD4crexHif1αfl/fl		WT	CD4crexHif1αfl/fl				WT			TIGIT KO			WT											TIGIT KO									TIGIT+								TIGIT-
28.2	15.2		93.2	89.3			Foxp3+	1428.52	1325.75	1603.82	1489.12	1484.54	1442.19	4620.25	2811.55	2937.94	3401.36	6581.27	4528.81	5089.11	2941.67	3762.24			4106.12	3009.05	4590.17	2312.39	3148.59	3199.19			Foxp3+	4276	2633	3865	2929.35	2829.43	1832.19	2293.45	2548.63	454	136	168	183.51	272.173	298.34	221.554	217.082
19	10.6		92.8	86.6			CD4+ Tconv	544.183	522.726	524.598	724.336	730.709	687.657	4178.78	2089.14	2668.2	2748.7	2470.56	2351.36	1968.94	5548.36	2979.1	4481.17	3457.13	2956.48	4254.68	1684.84	2263.56	1788.13				CD4+ Tconv	7078	5115	3274	3315.17	3820.93	4119.12	3743.6	4817.71	569	80	310	179.652	145.902	151.907	55.9974	268.158
19.8	7.79		92.5	70.4			CD8+	510.556	373.612	414.099	483.797	505.883	510.376	1442.03	961.737	758.995	975.707	1204.06	1342.32	916.139	1567.68	969.311	1402.82	2477.24	1283.63	1095.1	1469.96	1175.59	1216.13				CD8+	5750	4320	2302	1173.29	2734.76	2046.87	2994.49	2606.84	956	195	338	352.796	307.638	176.973	302.817	484.06
22.3	6.69		91.7	71.6
14.5	11		81.8	85.1
9.98	6.62		72.4	83.8
12.7	8.56		86	84.4
		Areg+			TIGIT+							Hif1a (relative expression)																								Tigit (relative expression)
p values Extended Data Fig. 9c		WT vs CD4crexHif1afl/fl	** = 0.0066		WT vs CD4crexHif1afl/fl	ns = 0.1953			p values Extended Data Fig. 9e			Tregs Naive WT vs LCMV WT	*** = 0.0007																				p values Extended Data Fig. 9f			Tregs TIGIT+ vs Tregs TIGIT-	**** = <0.0001
												Tregs Naive KO vs LCMV KO	ns = 0.0638																							Tconv TIGIT+ vs Tconv TIGIT-	**** = <0.0001
												Tregs LCMV WT vs LCMV KO	ns = 0.9091																							CD8+ TIGIT+ vs CD8+ TIGIT-	**** = <0.0001
